# Supplementary material for: Modulation of mitochondrial function with near-infrared light reduces brain injury in a translational model of cardiac arrest
Source: Crit Care. 2023 Dec 14;27:491. doi: 10.1186/s13054-023-04745-7 (PMC10720207; doi:10.1186/s13054-023-04745-7)
Supplement: Supplementary file 2 — Additional file 2: Table S1. Neurological deficit score. Neurologic deficits were assessed using a scoring system that evaluated consciousness, brainstem function, sensory responses, motor function, postural reflexes, mobility, spatial orientation, activity, and seizures four days after surgery. [file 13054_2023_4745_MOESM2_ESM.xlsx]

## Sheet: Sheet1
NEUROLOGICAL DEFICIT SCORE (NDS) FORM
Experiment #:
Assessed by:
Date:
SCORE
Consciousness
0 = Normal, 5 = clouded, 10 = stupor, 15 = coma
Brainstem Function
Respiration
0 = Normal, 5 = Present but abnormal, 10 = Absent
Pupillary Light Reflex
0 = Present, 2 = Present but abnormal, 4 = Absent
Corneal Reflex (cotton applicator brushed against cornea-only tested if unconscious).
0 = Present, 2 = Present but abnormal, 4 = Absent
Gag Reflex (tongue blade-only tested if unconscious)
0 = Present, 2 = Present but abnormal, 4 = Absent
Sensory responses
Olfaction (animal using snout to investigate)
0 = Present, 2 = Present but abnormal, 4 = Absent
Auditory Startle/Arousal (loud clap)
0 = Present, 2 = Present but abnormal, 4 = Absent
Pain Withdrawal (pin prick on rear calf with 22 ga needle)
0 = Present, 2 = Present but abnormal, 4 = Absent
Tactile Localization (investigates touch along torso with snout)
0 = Present, 2 = Present but abnormal, 4 = Absent
Motor function
Muscle Tone, Trunk
0 = Normal, 2 = Present but abnormal, 4 = Flaccid
Muscle Tone, Limbs
0 = Normal, 2 = Present but abnormal, 4 = Flaccid
Postural reflexes
Extensor Thrust (pick up piglet from ground, observe leg extension)
0 = Present, 2 = Present but abnormal, 4 = Absent
Wheelbarrow (walking on forelimbs with hind limbs elevated)
0 = Present, 2 = Present but abnormal, 4 = Absent
Mobility
0 = Normal postural righting and gait
5 = Ataxic, but walks without falling
10 = Ataxic, walks but falls frequently
15 = Can’t walk, but stands without assistance
20 = Stands only with assistance
25 = Cannot stand, but attempts to right head & trunk
30 = Unable to right head, no purposeful movement
Spatial orientation
During Locomotion (navigate around/avoid obstacles in pen)
0 = Normal, 4 = Abnormal, 8 = Absent
With Sniffing (use of sniffing to explore environment)
0 = Normal, 2 = Abnormal, 8 = Absent
Toward Depth (reaction to being lifted)
0 = Present, 4 = Absent
Activity
Appetite
0 = Present, 2 = Abnormal, 4 = Absent
Vocalization
0 = Present, 2 = Abnormal, 4 = Absent
Psychomotor Activity
0 = Present, 2 = Abnormal, 4 = Absent
Social Interaction
0 = Normal (seeks contact), 2 = Abnormal (aggressive, withdrawn),
4 = Absent (no social responsiveness)
Seizures
Stimulus-Induced Myoclonus
0 = Absent, 5 = Present
Clonic or Tonic or Seizures
0 = Absent, 10 = Present
DAILY TOTAL SCORE:
TOTAL SCORE:
Range 0 (no deficit) -150 (maximum deficit)

## Sheet: Sheet2
NEUROCOGNITIVE ASSESSMENT
Animal #:			Assessed By:				Date:
											SCORE
Consciousness
0 = Normal, 5 = clouded, 10 = stupor, 15 = coma
Brainstem Function
Respiration
0 = Normal, 5 = Present but abnormal, 10 = Absent
Pupillary Light Reflex
0 = Present, 2 = Present but abnormal, 4 = Absent
Corneal Reflex (cotton tipped applicator brushed against cornea-only
tested if uncouncious).
0 = Present, 2 = Present but abnormal, 4 = Absent
Gag Reflex (tongue blade-only tested if unconscious)
0 = Present, 2 = Present but abnormal, 4 = Absent
Sensory responses
Olfaction (animal using snout to investigate)
0 = Present, 2 = Present but abnormal, 4 = Absent
Auditory Startle/Arousal (loud clap)
0 = Present, 2 = Present but abnormal, 4 = Absent
Pain Withdrawal (pin prick on rear calf with 22 ga needle)
0 = Present, 2 = Present but abnormal, 4 = Absent
Tactile Localization (investigates touch along torso with snout)
0 = Present, 2 = Present but abnormal, 4 = Absent
Motor function
Muscle Tone, Trunk
0 = Normal, 2 = Present but abnormal, 4 = Flaccid
Muscle Tone, Limbs
0 = Normal, 2 = Present but abnormal, 4 = Flaccid
Postural reflexes
Extensor Thrust (pick up piglet from ground, observe leg extension)
0 = Present, 2 = Present but abnormal, 4 = Absent
Wheelbarrow (walking on forelimbs with hind limbs elevated)
0 = Present, 2 = Present but abnormal, 4 = Absent
Mobility
0 = Normal postural righting and gait
5 = Ataxic, but walks without falling
10 = Ataxic, walks but falls frequently
15 = Can’t walk, but stands without assistance
20 = Stands only with assistance
25 = Cannot stand, but attempts to right head & trunk
30 = Unable to right head, no purposeful movement
Spatial orientation
During Locomotion (navigate around/avoid obstacles in pen)
0 = Normal, 4 = Abnormal, 8 = Absent
With Sniffing (use of sniffing to explore environment)
0 = Normal, 2 = Abnormal, 8 = Absent
Toward Depth (reaction to being lifted)
0 = Present, 4 = Absent
Activity
Appetite
0 = Present, 2 = Abnormal, 4 = Absent
Vocalization
0 = Present, 2 = Abnormal, 4 = Absent
Psychomotor Activity
0 = Present, 2 = Abnormal, 4 = Absent
Social Interactiveness
0 = Normal (seeks contact), 2 = Abnormal (aggressive, withdrawn),
4 = Absent (no social responsiveness)
Seizures
Stimulus-Induced Myoclonus
0 = Absent, 5 = Present
Clonic or Tonic or Seizures
0 = Absent, 10 = Present
TOTAL SCORE:
Range 0 (no deficit) -150 (maximum deficit)
